# Supplementary material for: Dynamic CD8+ T Cell Cooperation with Macrophages and Monocytes for Successful Cancer Immunotherapy
Source: Cancers (Basel). 2022 Jul 21;14(14):3546. doi: 10.3390/cancers14143546 (PMC9318008; doi:10.3390/cancers14143546)
Supplement: Supplementary file 1 [file cancers-14-03546-s001.zip]

Archive with 1 entries (1 files):
- cancers-1791176-supplementary.avi
